# Supplementary material for: A Combined Adjuvant TF–Al Consisting of TFPR1 and Aluminum Hydroxide Augments Strong Humoral and Cellular Immune Responses in Both C57BL/6 and BALB/c Mice
Source: Vaccines (Basel). 2021 Nov 29;9(12):1408. doi: 10.3390/vaccines9121408 (PMC8705145; doi:10.3390/vaccines9121408)
Supplement: Supplementary file 1 [file vaccines-09-01408-s001.zip]

Archive with 1 entries (1 files):
- vaccines-1457142-supplementary.pdf
